# Supplementary material for: 6-Oxo-1,6-dihydro­pyridazine-3-carbaldehyde monohydrate
Source: Acta Crystallogr Sect E Struct Rep Online. 2012 Jul 18;68(Pt 8):o2483. doi: 10.1107/S1600536812031674 (PMC3414938; doi:10.1107/S1600536812031674)
Supplement: Supplementary file 2 [file e-68-o2483-Isup2.hkl]

# 
# h,k,l, Fc-squared, Fo-squared, sigma(Fo-squared) and status flag 
# 
data_I
_shelx_title ' B in P2(1)/c' 
_shelx_refln_list_code          4 
_shelx_F_calc_maximum      177.61 
_exptl_crystal_F_000       296.00 
_reflns_d_resolution_high  0.8257 
 
loop_ 
 _symmetry_equiv_pos_as_xyz 
 'x, y, z' 
 '-x, y+1/2, -z+1/2' 
 '-x, -y, -z' 
 'x, -y-1/2, z-1/2' 
 
_cell_length_a     8.9782 
_cell_length_b     6.4150 
_cell_length_c    11.3542 
_cell_angle_alpha  90.000 
_cell_angle_beta  101.696 
_cell_angle_gamma  90.000 
 
_shelx_F_squared_multiplier     1.000 
 
loop_ 
 _refln_index_h 
 _refln_index_k 
 _refln_index_l 
 _refln_F_squared_calc 
 _refln_F_squared_meas 
 _refln_F_squared_sigma 
 _refln_observed_status 
   1   0   0       51.26       41.24      1.29 o 
   2   0   0     1631.35     1445.90     12.11 o 
   3   0   0      372.85      283.34      3.49 o 
   4   0   0       49.95       71.53      2.54 o 
   5   0   0      185.79      156.35      2.95 o 
   6   0   0       49.27       48.64      1.79 o 
   7   0   0        2.37        4.42      0.86 o 
   8   0   0       19.56       21.02      2.88 o 
   9   0   0        0.46        0.70      1.37 o 
  10   0   0        4.55        1.20      1.85 o 
   1   1   0     3424.73     3172.10     21.75 o 
   2   1   0       28.23       23.26      0.60 o 
   3   1   0      394.10      355.96      2.97 o 
   4   1   0       92.81       77.98      1.30 o 
   5   1   0      163.73      161.70      2.35 o 
   6   1   0       20.84       19.67      0.87 o 
   7   1   0      127.92      132.59      2.93 o 
   8   1   0        1.19        0.32      0.61 o 
   9   1   0        4.18        3.67      1.34 o 
  10   1   0        0.05        0.22      1.79 o 
   0   2   0      997.23     1036.87     11.36 o 
   1   2   0     1789.53     1783.28     14.73 o 
   2   2   0      217.32      221.77      2.36 o 
   3   2   0       25.66       18.72      0.71 o 
   4   2   0      377.51      331.17      3.21 o 
   5   2   0       72.00       81.80      1.54 o 
   6   2   0       95.35      100.01      2.48 o 
   7   2   0       10.88       10.86      1.12 o 
   8   2   0       32.86       30.22      1.76 o 
   9   2   0        1.36        1.66      1.02 o 
  10   2   0        0.09        0.18      1.37 o 
   1   3   0     1222.56     1201.30      9.68 o 
   2   3   0      256.11      256.11      3.43 o 
   3   3   0       75.20       67.22      1.63 o 
   4   3   0       15.75       20.42      1.10 o 
   5   3   0       25.49       30.03      1.47 o 
   6   3   0       20.13       21.06      1.68 o 
   7   3   0        5.65        7.85      1.10 o 
   8   3   0       35.54       42.86      2.20 o 
   9   3   0        1.36        0.61      0.94 o 
   0   4   0       85.43       82.78      2.70 o 
   1   4   0       72.00       74.08      1.77 o 
   2   4   0        5.23        9.82      0.79 o 
   3   4   0        2.38        2.06      0.49 o 
   4   4   0       28.38       29.31      1.64 o 
   5   4   0       42.58       44.54      2.85 o 
   6   4   0       53.90       59.45      2.30 o 
   7   4   0        9.44        7.80      1.25 o 
   8   4   0       16.91       20.70      1.82 o 
   9   4   0        9.71        8.79      2.38 o 
   1   5   0       19.77       18.96      1.13 o 
   2   5   0        0.03       -0.08      0.45 o 
   3   5   0       13.75       12.41      1.23 o 
   4   5   0       28.41       27.06      2.08 o 
   5   5   0       13.85       16.34      1.57 o 
   6   5   0        0.02       -0.17      0.78 o 
   7   5   0        1.47        3.51      1.14 o 
   8   5   0        0.82        0.27      1.10 o 
   0   6   0        0.01        0.48      1.20 o 
   1   6   0        0.11        1.58      0.96 o 
   2   6   0        1.04        0.63      1.00 o 
   3   6   0       18.67       21.49      3.61 o 
   4   6   0        5.50        3.89      2.32 o 
   5   6   0        0.46        1.76      1.90 o 
   6   6   0        5.02        4.98      2.64 o 
   1   7   0       32.82       31.39      5.23 o 
   2   7   0        3.32        5.62      2.57 o 
   3   7   0        7.05       12.45      3.47 o 
   4   7   0        1.12       -1.73      2.01 o 
 -10   1   1        0.49        0.95      1.24 o 
  -9   1   1        3.28        4.76      1.15 o 
  -8   1   1        5.50        3.04      0.88 o 
  -7   1   1       16.68       18.01      1.10 o 
  -6   1   1       91.97       84.77      1.91 o 
  -5   1   1        0.53        2.19      0.37 o 
  -4   1   1      192.07      168.07      2.29 o 
  -3   1   1      727.20      689.58      5.49 o 
  -2   1   1       86.79       97.55      1.97 o 
  -1   1   1     1185.12     1367.99     10.20 o 
   0   1   1      566.71      580.33      5.35 o 
   1   1   1        5.39        4.81      0.34 o 
   2   1   1     1100.18     1080.24      8.28 o 
   3   1   1      571.04      626.40      4.94 o 
   4   1   1       18.43       16.96      0.72 o 
   5   1   1      153.70      141.11      2.02 o 
   6   1   1       10.57       12.54      1.28 o 
   7   1   1        0.39        0.71      0.57 o 
   8   1   1        2.29        3.47      0.82 o 
   9   1   1        5.15        1.41      1.28 o 
  10   1   1        1.67        1.80      1.45 o 
 -10   2   1        0.07        1.45      1.13 o 
  -9   2   1        0.02        0.32      0.93 o 
  -8   2   1        0.06        0.44      0.73 o 
  -7   2   1       43.56       46.40      1.86 o 
  -6   2   1        0.22       -0.08      0.42 o 
  -5   2   1      586.72      587.80      5.71 o 
  -4   2   1      178.14      172.79      2.07 o 
  -3   2   1      426.02      410.23      3.46 o 
  -2   2   1      207.95      179.47      2.04 o 
  -1   2   1        2.17        1.49      0.32 o 
   0   2   1     1243.00     1150.76      8.77 o 
   1   2   1      797.47      898.69      7.19 o 
   2   2   1      841.47      792.37      6.75 o 
   3   2   1        0.97        1.56      0.31 o 
   4   2   1       19.06       13.30      0.68 o 
   5   2   1       72.61       66.26      2.43 o 
   6   2   1       26.88       26.71      1.41 o 
   7   2   1       75.00       77.17      2.38 o 
   8   2   1        0.01       -0.95      0.63 o 
   9   2   1       10.58        8.83      1.49 o 
  10   2   1        0.31       -0.23      1.38 o 
  -9   3   1        0.30        0.68      0.92 o 
  -8   3   1        0.02       -0.03      0.78 o 
  -7   3   1       21.63       18.95      1.44 o 
  -6   3   1        7.86        8.34      1.03 o 
  -5   3   1       60.09       60.20      1.69 o 
  -4   3   1        0.90        1.11      0.39 o 
  -3   3   1       99.22      107.58      1.81 o 
  -2   3   1       11.48        8.39      0.91 o 
  -1   3   1       78.23       95.41      1.75 o 
   0   3   1      918.20      963.32      8.87 o 
   1   3   1       55.34       54.69      1.36 o 
   2   3   1      510.13      556.06      6.21 o 
   3   3   1       52.08       62.84      2.30 o 
   4   3   1        1.56        0.63      0.39 o 
   5   3   1       11.47       14.16      1.23 o 
   6   3   1        1.01        1.25      0.68 o 
   7   3   1        1.99        3.66      0.91 o 
   8   3   1        2.64        1.57      0.91 o 
   9   3   1        7.34        6.74      1.34 o 
  -9   4   1        2.52        2.10      1.13 o 
  -8   4   1        0.11       -0.36      0.90 o 
  -7   4   1      138.97      153.11      3.75 o 
  -6   4   1       21.09       25.03      1.61 o 
  -5   4   1      226.11      249.78      5.21 o 
  -4   4   1       42.84       41.11      1.82 o 
  -3   4   1       28.49       25.74      1.18 o 
  -2   4   1       67.61       57.22      1.58 o 
  -1   4   1       55.41       41.13      1.52 o 
   0   4   1       20.89       23.51      1.04 o 
   1   4   1      757.22      775.98      7.42 o 
   2   4   1       13.98       16.76      1.42 o 
   3   4   1        0.62        0.75      0.52 o 
   4   4   1       42.88       44.31      1.62 o 
   5   4   1       22.19       23.22      1.64 o 
   6   4   1       16.31       16.85      1.45 o 
   7   4   1       60.00       72.27      2.69 o 
   8   4   1        0.11       -0.24      0.96 o 
  -8   5   1       11.13       12.55      2.48 o 
  -7   5   1        0.47       -0.74      1.11 o 
  -6   5   1      376.53      406.91     11.71 o 
  -5   5   1        8.24        6.94      1.41 o 
  -4   5   1      293.30      316.09      7.33 o 
  -3   5   1       99.20      100.27      3.77 o 
  -2   5   1       93.50       96.21      2.81 o 
  -1   5   1       28.23       24.92      1.53 o 
   0   5   1        0.91        2.24      0.62 o 
   1   5   1        2.48        2.19      0.83 o 
   2   5   1        4.78        8.11      1.08 o 
   3   5   1       13.51       15.37      1.34 o 
   4   5   1       32.72       32.34      2.42 o 
   5   5   1       13.78       17.33      3.29 o 
   6   5   1       72.32       86.65      5.85 o 
   7   5   1        0.01       -1.37      1.06 o 
  -6   6   1        0.50        0.67      1.54 o 
  -5   6   1        2.04        1.70      1.62 o 
  -4   6   1       19.25       16.96      3.64 o 
  -3   6   1        0.27        1.82      1.60 o 
  -2   6   1        8.72       12.20      2.91 o 
  -1   6   1       34.30       25.16      2.28 o 
   0   6   1        0.23        1.08      0.88 o 
   1   6   1      113.68       85.43      6.55 o 
   2   6   1        0.17        2.95      1.12 o 
   3   6   1       47.55       44.67      4.90 o 
   4   6   1        0.02        0.36      1.73 o 
   5   6   1        1.67        0.90      1.87 o 
   6   6   1        4.00        4.38      1.92 o 
  -4   7   1        4.82        5.46      2.04 o 
  -3   7   1        9.30        8.93      3.25 o 
  -2   7   1       56.52       64.45      6.27 o 
  -1   7   1       17.50       10.05      2.99 o 
   0   7   1       13.85        8.62      1.87 o 
   1   7   1        0.53        1.63      1.94 o 
   2   7   1        7.28        5.29      2.60 o 
   3   7   1        7.08        0.45      2.10 o 
   4   7   1       23.88       36.66      5.15 o 
 -10   0   2       79.51       72.27      5.18 o 
  -9   0   2        6.31        8.85      1.73 o 
  -8   0   2       18.91       17.30      1.93 o 
  -7   0   2        0.11        1.51      0.84 o 
  -6   0   2       93.10       97.27      2.77 o 
  -5   0   2      146.11      146.07      2.77 o 
  -4   0   2      211.97      268.61      3.67 o 
  -3   0   2      978.19      816.10      8.58 o 
  -2   0   2        0.82       10.13      0.77 o 
  -1   0   2      293.43      223.34      5.62 o 
   0   0   2      618.31      558.07      5.13 o 
   1   0   2      214.37      219.61      3.24 o 
   2   0   2    31546.48    33629.55    348.10 o 
   3   0   2      240.82      214.85      3.94 o 
   4   0   2      755.03      703.52      7.55 o 
   5   0   2       65.71       57.48      1.84 o 
   6   0   2       15.05       16.10      1.20 o 
   7   0   2        4.40        4.59      1.86 o 
   8   0   2        1.39        2.52      1.68 o 
   9   0   2        0.65       -0.98      1.65 o 
  10   0   2        2.42        3.97      2.43 o 
 -10   1   2        1.88        1.62      1.01 o 
  -9   1   2        0.02        0.57      0.87 o 
  -8   1   2        2.75        4.30      1.63 o 
  -7   1   2        1.79        1.55      0.52 o 
  -6   1   2       37.98       38.75      1.32 o 
  -5   1   2      400.37      421.43      4.41 o 
  -4   1   2      172.23      173.02      2.59 o 
  -3   1   2     1383.73     1383.82      9.76 o 
  -2   1   2      518.14      469.22      3.91 o 
  -1   1   2      717.68      683.46      5.05 o 
   0   1   2        5.11        2.90      0.28 o 
   1   1   2     3230.22     2983.73     22.09 o 
   2   1   2      420.31      379.26      3.78 o 
   3   1   2      637.98      606.75      5.66 o 
   4   1   2        0.01        0.56      0.30 o 
   5   1   2       45.11       39.09      1.25 o 
   6   1   2        1.27        0.90      0.47 o 
   7   1   2       10.16       10.38      1.03 o 
   8   1   2        2.78        2.55      0.94 o 
   9   1   2       20.30       16.70      2.18 o 
  10   1   2        0.03        0.31      1.39 o 
 -10   2   2        0.64        0.27      1.53 o 
  -9   2   2        2.59        2.39      1.06 o 
  -8   2   2        2.82        3.13      0.84 o 
  -7   2   2        4.05        2.79      0.87 o 
  -6   2   2      220.61      229.24      5.66 o 
  -5   2   2      154.00      160.16      2.60 o 
  -4   2   2      201.79      241.32      3.09 o 
  -3   2   2       28.73       44.04      1.14 o 
  -2   2   2      931.86      825.03      5.72 o 
  -1   2   2      286.71      266.28      3.22 o 
   0   2   2      313.72      304.99      5.03 o 
   1   2   2     1693.68     1668.63     12.39 o 
   2   2   2      511.24      507.89      5.46 o 
   3   2   2      247.38      244.24      3.24 o 
   4   2   2       44.59       40.75      1.36 o 
   5   2   2        2.60        3.36      1.03 o 
   6   2   2       40.68       37.97      1.40 o 
   7   2   2       21.17       21.22      1.50 o 
   8   2   2       24.72       22.77      1.69 o 
   9   2   2        0.01        0.63      0.99 o 
 -10   3   2        1.22       -0.60      1.22 o 
  -9   3   2        0.50        0.94      0.87 o 
  -8   3   2        1.82        2.42      0.89 o 
  -7   3   2        1.39        0.97      0.72 o 
  -6   3   2      213.12      227.56      3.60 o 
  -5   3   2       14.53       18.75      1.06 o 
  -4   3   2       52.84       50.00      1.45 o 
  -3   3   2       79.16       73.69      1.37 o 
  -2   3   2       95.97      103.91      1.61 o 
  -1   3   2       99.60       88.68      1.63 o 
   0   3   2      234.47      214.65      2.75 o 
   1   3   2      595.96      593.82      5.69 o 
   2   3   2        8.59        9.85      0.71 o 
   3   3   2      522.14      516.92      5.59 o 
   4   3   2       63.62       66.63      3.00 o 
   5   3   2        2.46        2.40      0.61 o 
   6   3   2        0.83        0.15      0.60 o 
   7   3   2        2.86        2.60      0.88 o 
   8   3   2        2.72        2.40      1.05 o 
   9   3   2        2.08        1.93      1.42 o 
  -9   4   2        0.26        1.01      1.35 o 
  -8   4   2        9.58       11.98      1.54 o 
  -7   4   2       54.25       52.93      2.31 o 
  -6   4   2       22.79       23.22      1.57 o 
  -5   4   2       43.19       45.34      1.67 o 
  -4   4   2      152.70      148.34      3.25 o 
  -3   4   2       77.73       77.61      2.04 o 
  -2   4   2      152.68      147.07      3.02 o 
  -1   4   2       15.79       16.39      0.90 o 
   0   4   2       23.82       36.53      1.38 o 
   1   4   2       29.15       32.92      1.25 o 
   2   4   2       45.41       46.61      1.52 o 
   3   4   2       50.58       52.38      1.69 o 
   4   4   2        0.07        0.68      0.48 o 
   5   4   2        0.04        0.50      0.74 o 
   6   4   2        0.64        0.48      0.93 o 
   7   4   2       12.52       11.84      1.43 o 
   8   4   2       11.32       13.52      1.60 o 
  -8   5   2        3.98        1.92      1.70 o 
  -7   5   2       20.80       20.26      2.19 o 
  -6   5   2        1.09        1.53      1.14 o 
  -5   5   2        7.84        9.89      1.55 o 
  -4   5   2        0.06        1.21      0.83 o 
  -3   5   2       37.71       37.71      2.58 o 
  -2   5   2       30.28       27.43      2.74 o 
  -1   5   2       38.03       36.60      1.79 o 
   0   5   2        0.82        0.11      0.49 o 
   1   5   2       22.76       22.52      1.83 o 
   2   5   2        0.54        1.84      0.73 o 
   3   5   2        7.59        6.63      1.07 o 
   4   5   2        0.28        0.18      0.82 o 
   5   5   2        2.10        2.41      1.24 o 
   6   5   2        8.10        9.86      1.85 o 
   7   5   2        2.03        2.24      1.23 o 
  -6   6   2        0.22       -1.23      1.90 o 
  -5   6   2        9.19        8.82      2.13 o 
  -4   6   2       12.37       11.74      1.90 o 
  -3   6   2        0.09        0.41      1.11 o 
  -2   6   2        8.11       12.41      1.83 o 
  -1   6   2       27.73       26.85      1.83 o 
   0   6   2        3.86        1.25      1.04 o 
   1   6   2        0.10        0.52      0.66 o 
   2   6   2        0.03       -0.91      0.67 o 
   3   6   2        0.68       -0.81      0.98 o 
   4   6   2        0.04       -0.42      1.06 o 
   5   6   2        5.38        5.76      1.82 o 
   6   6   2        1.37        3.57      2.55 o 
  -4   7   2        0.61        1.01      1.70 o 
  -3   7   2        6.71        4.48      1.85 o 
  -2   7   2        2.52        3.30      2.04 o 
  -1   7   2       11.83        9.51      2.99 o 
   0   7   2        1.99        3.47      1.53 o 
   1   7   2       20.27       15.60      2.27 o 
   2   7   2        0.01       -0.03      1.71 o 
   3   7   2       21.68       15.00      3.75 o 
   4   7   2        0.54        0.34      2.43 o 
 -10   1   3        8.45        5.72      1.40 o 
  -9   1   3        6.66        5.66      1.08 o 
  -8   1   3        0.53        1.22      0.67 o 
  -7   1   3       45.41       48.06      1.59 o 
  -6   1   3        9.15        8.28      0.76 o 
  -5   1   3       33.47       49.90      1.38 o 
  -4   1   3      614.58      574.28      5.21 o 
  -3   1   3       22.71       36.40      0.98 o 
  -2   1   3      538.37      511.37      3.78 o 
  -1   1   3      719.79      732.02      5.55 o 
   0   1   3        7.83       15.05      0.58 o 
   1   1   3      394.77      440.50      4.14 o 
   2   1   3       28.17       30.66      0.97 o 
   3   1   3       13.51       16.62      1.28 o 
   4   1   3      362.06      377.91      4.55 o 
   5   1   3       87.55      101.66      2.33 o 
   6   1   3        0.20        0.68      0.47 o 
   7   1   3        9.83       10.94      1.13 o 
   8   1   3        0.00        0.44      0.93 o 
   9   1   3        0.45        1.66      1.12 o 
 -10   2   3        0.86        3.08      1.30 o 
  -9   2   3       20.12       18.12      2.39 o 
  -8   2   3        1.30        1.74      0.66 o 
  -7   2   3        0.51        0.36      0.52 o 
  -6   2   3        1.69        1.26      0.51 o 
  -5   2   3       85.38      104.22      2.11 o 
  -4   2   3       25.10       28.44      1.08 o 
  -3   2   3     1633.22     1704.36     12.10 o 
  -2   2   3      217.43      234.91      2.29 o 
  -1   2   3      466.48      454.26      4.20 o 
   0   2   3      258.54      224.85      2.84 o 
   1   2   3        0.06        0.29      0.21 o 
   2   2   3      246.12      241.72      3.12 o 
   3   2   3      126.41      137.84      2.42 o 
   4   2   3      108.15      106.76      2.28 o 
   5   2   3        0.03       -0.01      0.46 o 
   6   2   3        0.06        0.82      0.52 o 
   7   2   3        4.39        3.23      1.36 o 
   8   2   3        0.50        1.56      1.00 o 
   9   2   3        5.77        4.88      1.47 o 
 -10   3   3       27.53       23.38      2.94 o 
  -9   3   3        1.59        1.44      1.09 o 
  -8   3   3        0.08        0.69      0.77 o 
  -7   3   3        0.74        0.88      0.66 o 
  -6   3   3        2.68        2.22      0.63 o 
  -5   3   3       21.81       26.77      1.24 o 
  -4   3   3       40.42       46.71      1.42 o 
  -3   3   3      317.93      312.41      3.39 o 
  -2   3   3       34.23       28.80      0.83 o 
  -1   3   3      162.41      172.57      2.76 o 
   0   3   3        5.20        3.06      0.63 o 
   1   3   3       11.18       14.94      0.68 o 
   2   3   3      444.03      454.75      4.27 o 
   3   3   3      119.99      125.73      2.48 o 
   4   3   3      122.93      143.87      3.18 o 
   5   3   3        5.42        7.41      0.91 o 
   6   3   3        0.01        0.49      0.73 o 
   7   3   3        0.59       -0.60      0.83 o 
   8   3   3        0.12        1.93      0.98 o 
   9   3   3        0.02        0.74      1.16 o 
  -9   4   3        1.99        2.78      1.38 o 
  -8   4   3       10.55        9.74      1.70 o 
  -7   4   3        8.14        9.09      1.56 o 
  -6   4   3        0.25        1.28      0.71 o 
  -5   4   3      408.40      405.78      8.08 o 
  -4   4   3      232.88      232.00      4.22 o 
  -3   4   3      513.99      536.12      7.67 o 
  -2   4   3       15.22       13.77      0.98 o 
  -1   4   3        2.47        2.06      0.53 o 
   0   4   3       22.86       17.38      1.24 o 
   1   4   3       48.56       39.99      1.80 o 
   2   4   3        6.07        6.34      0.95 o 
   3   4   3      182.90      194.16      4.12 o 
   4   4   3        5.08        4.56      0.93 o 
   5   4   3        4.26        5.92      1.38 o 
   6   4   3        9.10       10.94      1.85 o 
   7   4   3        3.42        3.62      1.28 o 
   8   4   3        3.10        1.88      1.20 o 
  -8   5   3        2.77        3.09      1.45 o 
  -7   5   3        1.61        0.28      1.13 o 
  -6   5   3       19.72       19.50      2.49 o 
  -5   5   3       12.07       10.24      1.58 o 
  -4   5   3      720.89      736.04     10.38 o 
  -3   5   3       46.84       42.35      2.29 o 
  -2   5   3      534.09      518.34      7.80 o 
  -1   5   3      153.55      147.65      3.60 o 
   0   5   3       60.57       58.19      2.30 o 
   1   5   3        3.97        2.49      0.74 o 
   2   5   3        3.39        3.57      1.16 o 
   3   5   3        5.93        8.77      1.22 o 
   4   5   3        0.31        0.69      0.87 o 
   5   5   3        0.02        0.23      0.96 o 
   6   5   3        4.10        2.09      1.44 o 
   7   5   3        0.26        0.51      1.41 o 
  -6   6   3       17.25       18.64      3.15 o 
  -5   6   3       52.37       53.98      3.73 o 
  -4   6   3        6.11        5.61      1.36 o 
  -3   6   3        0.69        1.60      1.02 o 
  -2   6   3       52.17       53.25      2.68 o 
  -1   6   3        2.55        3.02      0.95 o 
   0   6   3       24.76       26.09      1.91 o 
   1   6   3        8.73        8.12      1.27 o 
   2   6   3        1.06       -0.70      0.68 o 
   3   6   3       52.56       41.61      3.86 o 
   4   6   3        0.02        2.58      1.33 o 
   5   6   3       22.66       19.05      2.51 o 
  -4   7   3       18.34       20.08      7.98 o 
  -3   7   3        0.64        2.17      2.22 o 
  -2   7   3        6.28        6.37      1.80 o 
  -1   7   3        8.65        6.63      2.88 o 
   0   7   3       42.29       48.78      4.98 o 
   1   7   3       12.78       13.79      2.17 o 
   2   7   3       13.81       10.30      3.33 o 
   3   7   3        1.91        2.60      2.49 o 
 -10   0   4      159.77      168.15      6.03 o 
  -9   0   4       23.71       19.69      2.28 o 
  -8   0   4      368.25      382.70      8.27 o 
  -7   0   4       66.40       65.21      3.05 o 
  -6   0   4       40.03       44.24      2.39 o 
  -5   0   4       18.63       23.67      1.15 o 
  -4   0   4      195.04      205.82      3.24 o 
  -3   0   4      534.27      510.40      9.59 o 
  -2   0   4       62.15      134.92      2.32 o 
  -1   0   4      581.92      487.49      5.28 o 
   0   0   4      100.86       67.26      1.55 o 
   1   0   4       37.41       30.61      1.07 o 
   2   0   4       61.08       63.05      2.07 o 
   3   0   4      245.26      243.08      8.63 o 
   4   0   4     3146.45     3184.58     33.36 o 
   5   0   4       77.77       80.36      3.64 o 
   6   0   4      171.26      163.66      4.68 o 
   7   0   4        3.12        4.17      1.27 o 
   8   0   4        1.12        1.64      1.78 o 
   9   0   4        0.02        1.06      2.10 o 
 -10   1   4        2.65        4.31      1.29 o 
  -9   1   4       90.64      100.98      3.07 o 
  -8   1   4       40.12       36.38      1.87 o 
  -7   1   4       23.99       22.50      1.45 o 
  -6   1   4       27.54       28.58      1.23 o 
  -5   1   4        1.62        0.86      0.40 o 
  -4   1   4      285.97      312.58      4.03 o 
  -3   1   4      349.37      412.23      3.47 o 
  -2   1   4      301.04      317.01      2.94 o 
  -1   1   4     2089.75     2071.70     16.71 o 
   0   1   4      325.25      308.11      2.93 o 
   1   1   4      131.94      120.98      1.62 o 
   2   1   4        8.66        8.14      0.64 o 
   3   1   4      674.88      653.01      6.43 o 
   4   1   4      162.48      161.51      2.91 o 
   5   1   4       81.39       85.92      2.24 o 
   6   1   4        5.41        3.53      1.25 o 
   7   1   4        4.33        3.03      0.84 o 
   8   1   4        0.04       -0.57      0.94 o 
   9   1   4        0.81        0.86      1.21 o 
 -10   2   4        8.68        5.84      1.94 o 
  -9   2   4       20.26       23.28      2.10 o 
  -8   2   4        0.81        0.74      0.69 o 
  -7   2   4        2.95        4.44      0.74 o 
  -6   2   4        2.41        4.49      0.70 o 
  -5   2   4        5.37        9.80      0.92 o 
  -4   2   4      741.80      769.66      6.83 o 
  -3   2   4      458.53      507.74      4.16 o 
  -2   2   4      261.03      326.61      3.51 o 
  -1   2   4       47.84       36.07      1.04 o 
   0   2   4      423.88      368.77      3.74 o 
   1   2   4      181.95      181.68      2.10 o 
   2   2   4       78.20       63.02      1.54 o 
   3   2   4      304.46      321.73      4.13 o 
   4   2   4      104.95      113.36      2.46 o 
   5   2   4        6.67        5.91      0.83 o 
   6   2   4        9.39        8.80      1.06 o 
   7   2   4        2.61        1.27      0.88 o 
   8   2   4        1.71        2.80      1.15 o 
   9   2   4        3.04        1.97      1.34 o 
  -9   3   4       16.57       19.62      3.51 o 
  -8   3   4        3.56        1.39      1.62 o 
  -7   3   4        5.77        7.22      1.03 o 
  -6   3   4       30.57       30.14      1.45 o 
  -5   3   4        0.14        0.81      0.50 o 
  -4   3   4      435.78      455.11      7.43 o 
  -3   3   4       27.62       27.97      1.36 o 
  -2   3   4       18.91       17.01      0.87 o 
  -1   3   4       28.35       22.95      1.08 o 
   0   3   4       96.57       95.57      2.02 o 
   1   3   4        6.80        4.03      0.57 o 
   2   3   4       36.27       37.37      1.98 o 
   3   3   4       86.67       87.72      2.12 o 
   4   3   4        6.85        6.14      0.78 o 
   5   3   4       70.97       78.02      2.29 o 
   6   3   4        7.56        8.82      1.72 o 
   7   3   4        1.14        1.29      0.82 o 
   8   3   4        0.06        0.42      1.07 o 
  -9   4   4        0.58       -0.52      1.34 o 
  -8   4   4        2.36        0.31      1.05 o 
  -7   4   4        1.44        0.58      0.96 o 
  -6   4   4       41.48       44.89      2.44 o 
  -5   4   4      173.73      167.80      4.35 o 
  -4   4   4        6.14        5.65      0.92 o 
  -3   4   4       82.80       89.08      2.53 o 
  -2   4   4      200.57      188.81      4.50 o 
  -1   4   4       51.36       51.83      1.71 o 
   0   4   4      189.79      175.63      4.15 o 
   1   4   4       12.33       12.26      1.20 o 
   2   4   4       16.34       20.84      2.00 o 
   3   4   4        4.41        4.55      0.90 o 
   4   4   4        7.65        6.02      1.08 o 
   5   4   4       12.46       11.86      2.12 o 
   6   4   4        0.00       -0.29      1.02 o 
   7   4   4        0.04       -0.41      1.10 o 
  -8   5   4        0.14        0.71      1.27 o 
  -7   5   4        0.03        0.89      1.18 o 
  -6   5   4       23.18       28.66      2.88 o 
  -5   5   4       51.78       51.35      2.42 o 
  -4   5   4        0.23        1.53      0.96 o 
  -3   5   4       11.83        9.64      1.44 o 
  -2   5   4        0.51        0.50      0.66 o 
  -1   5   4       31.96       30.79      1.66 o 
   0   5   4        4.85        3.31      0.88 o 
   1   5   4       35.12       38.63      2.59 o 
   2   5   4        2.54        1.34      0.80 o 
   3   5   4        7.39        6.78      1.13 o 
   4   5   4        1.30        1.24      1.02 o 
   5   5   4        2.63       -0.18      0.96 o 
   6   5   4        0.49        1.46      1.69 o 
  -6   6   4        0.41        1.45      1.26 o 
  -5   6   4        4.65        3.25      1.54 o 
  -4   6   4        4.50        2.97      1.19 o 
  -3   6   4       13.23       11.75      1.67 o 
  -2   6   4       14.61       12.06      1.55 o 
  -1   6   4        0.34       -0.09      0.94 o 
   0   6   4        3.21        2.86      0.99 o 
   1   6   4       12.57       16.39      1.70 o 
   2   6   4        3.75        2.74      1.03 o 
   3   6   4        0.59        1.40      0.94 o 
   4   6   4        0.06        4.37      1.49 o 
   5   6   4        0.53       -0.61      2.71 o 
  -4   7   4        0.03       -1.67      1.11 o 
  -3   7   4       17.06       17.21      2.28 o 
  -2   7   4        0.05       -1.38      1.47 o 
  -1   7   4        8.42       11.69      2.08 o 
   0   7   4        0.87        2.09      1.32 o 
   1   7   4        5.97        5.88      1.39 o 
   2   7   4        0.00       -0.21      1.09 o 
 -10   1   5        6.37        5.14      1.22 o 
  -9   1   5      102.39      100.64      3.14 o 
  -8   1   5       17.82       16.71      1.73 o 
  -7   1   5       46.12       48.33      1.96 o 
  -6   1   5        0.04        0.46      0.50 o 
  -5   1   5      167.94      159.47      2.64 o 
  -4   1   5       17.21       28.13      0.86 o 
  -3   1   5       51.00       76.39      1.57 o 
  -2   1   5      749.86      731.05      6.16 o 
  -1   1   5       70.43       83.99      1.70 o 
   0   1   5      250.49      256.02      2.55 o 
   1   1   5      140.38      144.04      1.97 o 
   2   1   5        3.51        2.01      0.46 o 
   3   1   5       46.55       53.16      1.60 o 
   4   1   5        0.79        0.47      0.53 o 
   5   1   5        7.29        8.90      1.22 o 
   6   1   5       58.98       63.13      2.20 o 
   7   1   5        8.76        9.27      1.24 o 
   8   1   5        0.20        3.84      1.19 o 
   9   1   5        0.12        0.09      1.30 o 
 -10   2   5        9.97       11.91      1.83 o 
  -9   2   5        5.73        4.71      1.14 o 
  -8   2   5        0.30        0.87      0.75 o 
  -7   2   5       56.47       54.33      1.85 o 
  -6   2   5        5.23        3.10      0.67 o 
  -5   2   5        1.86        0.74      0.44 o 
  -4   2   5        7.93        3.84      0.59 o 
  -3   2   5       66.70       94.44      1.74 o 
  -2   2   5      146.71      156.94      2.37 o 
  -1   2   5     1005.05     1018.31     12.33 o 
   0   2   5       53.28       54.89      1.35 o 
   1   2   5       81.67       74.52      1.52 o 
   2   2   5       41.54       38.70      2.14 o 
   3   2   5        0.12        0.05      0.38 o 
   4   2   5        5.93        7.50      0.86 o 
   5   2   5        6.00        5.20      0.87 o 
   6   2   5        6.04        3.95      0.89 o 
   7   2   5        0.26       -0.79      0.69 o 
   8   2   5        0.04        2.40      1.24 o 
  -9   3   5       14.03       12.40      2.33 o 
  -8   3   5      114.76      103.67      3.22 o 
  -7   3   5       34.18       35.58      1.99 o 
  -6   3   5        9.62        8.23      1.11 o 
  -5   3   5        9.02       11.08      1.34 o 
  -4   3   5        4.13        2.16      0.76 o 
  -3   3   5        2.71        4.56      1.04 o 
  -2   3   5       91.01       94.70      1.98 o 
  -1   3   5      319.80      313.54      3.86 o 
   0   3   5       24.56       23.00      1.12 o 
   1   3   5       51.51       61.60      2.16 o 
   2   3   5        0.00       -0.26      0.47 o 
   3   3   5        0.44        1.22      0.62 o 
   4   3   5       75.28       74.66      2.68 o 
   5   3   5       36.04       38.05      2.16 o 
   6   3   5       22.29       20.04      1.80 o 
   7   3   5        0.08        0.29      1.16 o 
   8   3   5        0.03        2.33      1.38 o 
  -9   4   5        3.71        5.70      1.89 o 
  -8   4   5        3.56        2.91      1.18 o 
  -7   4   5        6.41        5.37      1.47 o 
  -6   4   5       11.51        9.73      1.30 o 
  -5   4   5        7.78        8.67      1.16 o 
  -4   4   5        8.67        9.11      1.13 o 
  -3   4   5      480.51      437.86      6.31 o 
  -2   4   5      440.03      449.25      6.85 o 
  -1   4   5      522.89      542.18      6.36 o 
   0   4   5        7.79        9.49      1.94 o 
   1   4   5        0.00        0.58      0.54 o 
   2   4   5        2.46        2.32      0.75 o 
   3   4   5        2.12        1.45      0.76 o 
   4   4   5        0.14        0.63      0.66 o 
   5   4   5       18.29       17.72      1.78 o 
   6   4   5        2.10        1.09      1.55 o 
   7   4   5        1.48       -0.30      1.18 o 
  -7   5   5        0.57       -1.10      1.80 o 
  -6   5   5       12.96        9.79      1.46 o 
  -5   5   5        5.02        2.76      1.01 o 
  -4   5   5       30.45       30.61      2.17 o 
  -3   5   5       71.02       69.07      2.84 o 
  -2   5   5      551.86      559.22     11.70 o 
  -1   5   5       87.28       77.82      2.81 o 
   0   5   5      356.16      356.40      6.29 o 
   1   5   5       62.38       67.73      2.69 o 
   2   5   5        7.67        7.59      1.28 o 
   3   5   5        0.21        1.33      0.79 o 
   4   5   5        4.83        2.76      1.08 o 
   5   5   5        1.72        1.33      1.30 o 
   6   5   5        0.13        2.35      1.42 o 
  -6   6   5        0.67       -0.23      1.22 o 
  -5   6   5        9.59       16.12      2.06 o 
  -4   6   5       37.26       42.02      3.21 o 
  -3   6   5      103.99      106.13      3.78 o 
  -2   6   5        8.62        9.47      2.14 o 
  -1   6   5        0.79        1.08      1.12 o 
   0   6   5       54.68       56.67      3.40 o 
   1   6   5        5.24        5.87      1.29 o 
   2   6   5       10.52       14.33      1.74 o 
   3   6   5        1.31        1.20      1.02 o 
   4   6   5        3.77        1.51      2.15 o 
  -3   7   5       37.08       45.87      3.72 o 
  -2   7   5       21.12       28.96      3.01 o 
  -1   7   5        5.94        7.66      1.85 o 
   0   7   5        6.78        8.78      2.00 o 
   1   7   5        1.79        1.98      1.25 o 
 -10   0   6        6.99        8.16      2.64 o 
  -9   0   6      130.21      132.94      5.14 o 
  -8   0   6      392.11      395.60      8.75 o 
  -7   0   6      204.69      183.56      5.38 o 
  -6   0   6      798.29      849.28     22.46 o 
  -5   0   6       99.29       93.80      3.37 o 
  -4   0   6       19.03       26.13      1.32 o 
  -3   0   6       95.84      104.19      2.41 o 
  -2   0   6      101.44      109.91      2.78 o 
  -1   0   6      221.40      209.12      3.42 o 
   0   0   6        7.09        4.45      0.78 o 
   1   0   6       22.37       16.32      1.02 o 
   2   0   6       29.05       29.58      1.65 o 
   3   0   6        1.03        1.56      0.75 o 
   4   0   6       16.58       14.58      1.56 o 
   5   0   6       89.74       78.68      3.55 o 
   6   0   6      225.29      236.08      6.21 o 
   7   0   6       17.48       18.73      2.55 o 
   8   0   6       23.79       24.72      2.74 o 
 -10   1   6        2.20        1.61      1.03 o 
  -9   1   6       76.94       76.41      3.75 o 
  -8   1   6       21.98       23.92      1.68 o 
  -7   1   6      340.00      348.78      5.49 o 
  -6   1   6      239.32      239.68      4.19 o 
  -5   1   6      128.49      126.02      2.41 o 
  -4   1   6       46.00       51.47      1.45 o 
  -3   1   6        0.16        0.15      0.26 o 
  -2   1   6      462.47      480.82      6.67 o 
  -1   1   6       53.88       69.32      1.32 o 
   0   1   6       50.79       49.77      1.12 o 
   1   1   6      577.83      552.90      4.64 o 
   2   1   6       36.57       40.03      1.37 o 
   3   1   6        4.57        3.70      0.65 o 
   4   1   6        0.87        1.28      0.60 o 
   5   1   6       72.40       71.66      2.27 o 
   6   1   6       22.76       20.35      1.68 o 
   7   1   6       10.10        9.99      1.27 o 
   8   1   6        2.31        2.63      1.10 o 
 -10   2   6        2.84       -0.54      1.09 o 
  -9   2   6       22.70       18.21      2.43 o 
  -8   2   6       29.97       29.38      1.86 o 
  -7   2   6       88.54       89.02      2.72 o 
  -6   2   6        5.35        5.17      1.24 o 
  -5   2   6        0.00        2.10      0.56 o 
  -4   2   6        7.12        7.27      0.82 o 
  -3   2   6        5.57        7.92      0.65 o 
  -2   2   6      619.02      614.59      5.84 o 
  -1   2   6      310.20      339.24      3.95 o 
   0   2   6      168.86      184.50      2.94 o 
   1   2   6       81.25       81.39      2.40 o 
   2   2   6       58.49       61.82      2.19 o 
   3   2   6       15.24       18.34      1.13 o 
   4   2   6        3.20        4.36      0.79 o 
   5   2   6       28.18       27.79      1.58 o 
   6   2   6       13.31       15.72      1.45 o 
   7   2   6        0.02        0.45      0.83 o 
   8   2   6        2.16        2.71      1.36 o 
  -9   3   6       15.14       12.61      1.90 o 
  -8   3   6       18.73       19.50      2.75 o 
  -7   3   6       45.27       49.99      2.33 o 
  -6   3   6        3.03        0.50      0.71 o 
  -5   3   6       18.01       25.49      1.61 o 
  -4   3   6       53.03       59.46      2.12 o 
  -3   3   6        9.03       10.65      1.04 o 
  -2   3   6      222.61      229.10      3.35 o 
  -1   3   6       17.29       18.70      1.14 o 
   0   3   6        0.13        0.36      0.42 o 
   1   3   6        0.86        0.56      0.55 o 
   2   3   6       23.48       25.06      1.67 o 
   3   3   6        0.77        1.57      0.78 o 
   4   3   6        0.23        1.01      0.87 o 
   5   3   6        8.91        6.75      2.07 o 
   6   3   6        1.75        1.83      1.02 o 
   7   3   6        5.03        4.76      1.70 o 
  -8   4   6       34.53       35.60      2.80 o 
  -7   4   6        7.42        7.79      1.33 o 
  -6   4   6        6.27        5.24      1.10 o 
  -5   4   6        3.83        1.41      0.82 o 
  -4   4   6       68.53       71.12      4.10 o 
  -3   4   6      228.86      218.75      4.26 o 
  -2   4   6        0.07        1.01      0.58 o 
  -1   4   6       78.94       86.67      2.35 o 
   0   4   6      111.85      111.59      4.13 o 
   1   4   6        8.19        7.54      1.15 o 
   2   4   6       72.95       77.57      2.84 o 
   3   4   6        0.99        2.08      0.80 o 
   4   4   6        3.41        2.71      1.60 o 
   5   4   6        0.39       -0.36      1.34 o 
   6   4   6        0.43        0.35      1.36 o 
  -7   5   6        7.92        3.73      1.24 o 
  -6   5   6        4.23        6.38      1.74 o 
  -5   5   6        1.30        2.13      0.98 o 
  -4   5   6       46.09       53.98      2.55 o 
  -3   5   6       44.24       39.87      2.74 o 
  -2   5   6        0.28        0.19      0.81 o 
  -1   5   6        3.11        2.84      1.12 o 
   0   5   6        0.84        1.52      0.88 o 
   1   5   6        8.49        8.95      1.34 o 
   2   5   6        0.16        0.12      0.80 o 
   3   5   6       11.88       13.95      2.15 o 
   4   5   6        1.29        1.23      0.96 o 
   5   5   6        0.58        1.50      1.69 o 
  -5   6   6        4.15        1.25      1.31 o 
  -4   6   6        3.11        5.78      1.54 o 
  -3   6   6        2.31        2.84      1.20 o 
  -2   6   6        6.26        5.23      2.42 o 
  -1   6   6       11.02       11.83      1.99 o 
   0   6   6        7.61        9.15      1.89 o 
   1   6   6        0.49        1.59      1.03 o 
   2   6   6        0.15       -0.65      0.88 o 
   3   6   6        1.41        1.93      1.77 o 
 -10   1   7        9.31       10.49      1.54 o 
  -9   1   7       16.77       13.16      1.52 o 
  -8   1   7       50.43       59.57      3.50 o 
  -7   1   7      272.17      287.58      5.04 o 
  -6   1   7       20.33       25.51      1.58 o 
  -5   1   7       88.85       92.85      2.15 o 
  -4   1   7        6.02        7.34      0.74 o 
  -3   1   7      111.68      105.00      1.80 o 
  -2   1   7       27.44       33.15      1.02 o 
  -1   1   7       35.41       38.50      1.05 o 
   0   1   7      180.06      171.27      2.30 o 
   1   1   7       24.00       28.02      1.03 o 
   2   1   7       35.09       41.10      1.50 o 
   3   1   7       15.95       15.03      1.12 o 
   4   1   7        0.12        1.28      0.65 o 
   5   1   7        5.07        2.80      1.11 o 
   6   1   7        0.16        0.09      0.72 o 
   7   1   7        2.66        1.22      1.13 o 
  -9   2   7        0.07        0.87      1.13 o 
  -8   2   7       16.55       16.55      1.93 o 
  -7   2   7       19.11       17.99      1.89 o 
  -6   2   7        1.34        2.03      0.79 o 
  -5   2   7       36.04       33.40      1.73 o 
  -4   2   7        3.57        2.46      0.64 o 
  -3   2   7       22.51       16.79      1.20 o 
  -2   2   7        4.29        3.08      0.54 o 
  -1   2   7       27.03       32.76      1.25 o 
   0   2   7      129.05      139.08      2.48 o 
   1   2   7      162.50      167.89      4.82 o 
   2   2   7        6.56        7.97      1.10 o 
   3   2   7        1.38        1.68      0.96 o 
   4   2   7        0.93        1.25      0.81 o 
   5   2   7        0.00        0.21      0.79 o 
   6   2   7        0.03       -0.92      0.88 o 
   7   2   7        0.04        1.35      1.62 o 
  -9   3   7        5.53        6.35      2.21 o 
  -8   3   7        3.43        5.15      1.37 o 
  -7   3   7       37.27       33.00      2.08 o 
  -6   3   7      247.07      215.72      4.53 o 
  -5   3   7      121.78      122.26      3.27 o 
  -4   3   7       16.28       11.91      1.97 o 
  -3   3   7        7.46        7.22      1.00 o 
  -2   3   7        0.45        1.45      0.50 o 
  -1   3   7        0.00        0.42      0.43 o 
   0   3   7       42.69       42.48      2.50 o 
   1   3   7       75.58       75.27      4.09 o 
   2   3   7        0.43        0.74      0.66 o 
   3   3   7        8.06        6.97      1.17 o 
   4   3   7        0.07       -0.30      0.69 o 
   5   3   7        0.25        0.18      0.85 o 
   6   3   7        5.92        5.55      1.37 o 
   7   3   7        5.64        9.74      2.38 o 
  -8   4   7       17.28       16.66      1.86 o 
  -7   4   7        2.52        2.66      1.08 o 
  -6   4   7        2.12        2.05      0.99 o 
  -5   4   7        5.89        4.18      1.05 o 
  -4   4   7        0.57       -0.18      0.66 o 
  -3   4   7        2.12        1.87      0.79 o 
  -2   4   7        7.66        9.18      1.12 o 
  -1   4   7      188.71      175.54      4.11 o 
   0   4   7      231.02      256.26      5.22 o 
   1   4   7      204.88      232.28      5.07 o 
   2   4   7       22.94       28.60      2.09 o 
   3   4   7        0.79       -1.00      0.79 o 
   4   4   7        0.32        0.14      0.84 o 
   5   4   7        0.52        0.93      1.01 o 
   6   4   7        0.04       -0.55      1.30 o 
  -7   5   7        0.00        1.45      1.15 o 
  -6   5   7       13.27       19.72      1.98 o 
  -5   5   7        3.97        2.20      1.00 o 
  -4   5   7       15.20       15.36      1.61 o 
  -3   5   7        1.94        2.17      1.01 o 
  -2   5   7       35.00       37.80      2.93 o 
  -1   5   7      108.84      102.02      4.27 o 
   0   5   7      183.85      194.79      4.89 o 
   1   5   7       75.59       80.46      3.18 o 
   2   5   7       99.28      105.25      4.27 o 
   3   5   7       11.06       15.36      1.81 o 
   4   5   7        0.14        0.60      0.99 o 
  -5   6   7       53.80       53.92      4.38 o 
  -4   6   7        0.41        1.30      1.23 o 
  -3   6   7       20.53       29.14      2.98 o 
  -2   6   7       25.43       25.53      2.70 o 
  -1   6   7       67.95       73.38      7.85 o 
   0   6   7        2.90        5.07      1.78 o 
   1   6   7        1.08        1.31      1.08 o 
   2   6   7       20.57       17.72      2.12 o 
  -9   0   8        5.68        8.40      1.86 o 
  -8   0   8       27.95       29.32      4.72 o 
  -7   0   8      356.59      379.14     17.31 o 
  -6   0   8      431.31      448.47     11.66 o 
  -5   0   8      704.82      695.93     29.05 o 
  -4   0   8      639.39      680.88      8.40 o 
  -3   0   8       32.76       34.31      1.62 o 
  -2   0   8        0.19        2.98      0.69 o 
  -1   0   8       39.15       44.66      1.77 o 
   0   0   8       21.31       18.99      1.57 o 
   1   0   8       12.63       15.60      1.31 o 
   2   0   8        9.95       13.67      2.32 o 
   3   0   8        3.03        2.03      0.98 o 
   4   0   8        1.23        2.41      1.04 o 
   5   0   8        0.05        0.12      0.92 o 
   6   0   8        1.79        1.74      1.32 o 
   7   0   8       17.18       17.28      2.48 o 
  -9   1   8        8.21        8.36      2.02 o 
  -8   1   8        6.29        7.29      1.59 o 
  -7   1   8      107.00      111.90      3.41 o 
  -6   1   8       47.40       56.85      2.21 o 
  -5   1   8      519.71      532.21      5.91 o 
  -4   1   8      383.78      382.46      4.61 o 
  -3   1   8       85.33       81.58      1.69 o 
  -2   1   8        7.64        8.67      0.76 o 
  -1   1   8        4.47        4.69      0.65 o 
   0   1   8      178.80      184.58      3.16 o 
   1   1   8        7.25        6.96      0.87 o 
   2   1   8        1.20        0.40      0.78 o 
   3   1   8       64.41       63.01      2.47 o 
   4   1   8        2.56        1.04      0.74 o 
   5   1   8        0.06        0.62      0.72 o 
   6   1   8        0.14       -0.60      0.77 o 
   7   1   8        5.07        1.95      1.55 o 
  -9   2   8        0.11        2.11      1.92 o 
  -8   2   8       13.53        9.40      1.71 o 
  -7   2   8       20.17       12.38      2.52 o 
  -6   2   8       30.68       23.83      1.68 o 
  -5   2   8      140.69      144.83      3.44 o 
  -4   2   8       31.04       29.64      1.66 o 
  -3   2   8        4.02        3.79      0.78 o 
  -2   2   8       19.09       20.16      1.49 o 
  -1   2   8        5.64        5.27      0.82 o 
   0   2   8      111.73      115.36      2.78 o 
   1   2   8       86.31       84.58      2.74 o 
   2   2   8       54.96       56.19      2.43 o 
   3   2   8       19.92       24.74      1.83 o 
   4   2   8        6.50        4.59      1.51 o 
   5   2   8        0.23        0.49      0.94 o 
   6   2   8        0.06        0.69      1.06 o 
  -8   3   8        3.69        2.60      1.22 o 
  -7   3   8       28.75       20.03      2.15 o 
  -6   3   8       77.55       76.87      3.97 o 
  -5   3   8       38.39       37.42      2.04 o 
  -4   3   8        2.78        0.64      0.67 o 
  -3   3   8       16.02       24.65      2.42 o 
  -2   3   8       13.64       14.63      1.26 o 
  -1   3   8       12.13       13.40      1.64 o 
   0   3   8       35.18       35.20      2.42 o 
   1   3   8        3.09        1.98      0.77 o 
   2   3   8        2.04        2.41      0.91 o 
   3   3   8        5.29        6.67      1.25 o 
   4   3   8        2.90        2.08      0.99 o 
   5   3   8        0.18       -1.05      0.91 o 
   6   3   8        0.29        1.65      1.32 o 
  -7   4   8        8.08        6.16      1.35 o 
  -6   4   8       67.90       70.22      2.88 o 
  -5   4   8       14.69       16.80      2.77 o 
  -4   4   8        6.99        6.65      1.15 o 
  -3   4   8        3.79        0.73      0.68 o 
  -2   4   8       33.14       32.69      3.81 o 
  -1   4   8      105.66      100.62      4.44 o 
   0   4   8        0.76       -0.41      0.74 o 
   1   4   8       42.76       45.69      2.54 o 
   2   4   8       33.45       33.71      2.40 o 
   3   4   8        0.01       -0.95      1.21 o 
   4   4   8       14.27       15.33      1.95 o 
   5   4   8        0.03        0.55      1.36 o 
  -6   5   8        0.27       -0.10      1.03 o 
  -5   5   8        6.23        2.59      1.11 o 
  -4   5   8        7.78        8.33      1.37 o 
  -3   5   8        2.67        3.74      1.44 o 
  -2   5   8       32.48       28.90      2.77 o 
  -1   5   8       12.34       12.86      3.36 o 
   0   5   8        0.85        0.42      1.20 o 
   1   5   8        0.02        0.11      0.92 o 
   2   5   8        0.29        0.69      1.08 o 
   3   5   8        0.73        1.12      1.06 o 
   4   5   8        0.59        0.35      1.08 o 
  -4   6   8        5.38        1.83      1.65 o 
  -3   6   8        3.21        1.21      1.65 o 
  -2   6   8        4.09        9.13      1.95 o 
  -1   6   8        0.40        1.38      1.61 o 
   0   6   8        2.05        1.65      1.46 o 
   1   6   8        5.29        5.39      1.90 o 
  -9   1   9        3.24        0.93      1.17 o 
  -8   1   9       38.95       44.79      3.00 o 
  -7   1   9       12.32        9.27      1.54 o 
  -6   1   9      105.53      122.38      3.96 o 
  -5   1   9      308.75      318.93      6.30 o 
  -4   1   9        8.72       13.12      1.36 o 
  -3   1   9       24.53       28.25      1.64 o 
  -2   1   9       14.11       14.44      1.01 o 
  -1   1   9        8.29        8.97      0.85 o 
   0   1   9       18.05       17.79      1.50 o 
   1   1   9        7.59        5.74      1.19 o 
   2   1   9       15.46       13.18      1.64 o 
   3   1   9        1.24        1.05      0.85 o 
   4   1   9        3.96        3.33      1.07 o 
   5   1   9        2.22        1.98      0.99 o 
   6   1   9        0.10       -0.66      0.91 o 
  -9   2   9       13.86       11.93      3.28 o 
  -8   2   9        4.58        2.86      1.35 o 
  -7   2   9        2.39        2.70      1.26 o 
  -6   2   9        8.83        8.01      1.49 o 
  -5   2   9       31.25       25.49      2.29 o 
  -4   2   9        8.92       10.17      1.18 o 
  -3   2   9        2.55        2.45      0.71 o 
  -2   2   9        0.43        0.19      0.46 o 
  -1   2   9       14.89       15.29      1.21 o 
   0   2   9        0.06       -0.31      0.48 o 
   1   2   9        6.22        4.79      1.00 o 
   2   2   9       35.65       36.76      2.17 o 
   3   2   9       13.69       12.13      1.62 o 
   4   2   9        1.11        0.40      0.88 o 
   5   2   9        0.29        0.26      1.00 o 
   6   2   9        0.02        0.22      1.08 o 
  -8   3   9       14.93       10.76      1.92 o 
  -7   3   9       10.26       11.69      1.87 o 
  -6   3   9        0.02        0.21      0.77 o 
  -5   3   9       44.34       36.05      2.09 o 
  -4   3   9      199.10      189.41      4.69 o 
  -3   3   9      117.51      116.99      3.19 o 
  -2   3   9        0.87        0.49      0.75 o 
  -1   3   9        0.77        0.17      0.56 o 
   0   3   9        4.70        4.46      1.01 o 
   1   3   9        0.27        0.43      0.76 o 
   2   3   9        4.29        3.72      1.03 o 
   3   3   9        7.62        5.29      1.20 o 
   4   3   9        0.97        1.72      1.02 o 
   5   3   9        1.34        0.82      1.15 o 
  -7   4   9       11.57        6.74      1.41 o 
  -6   4   9       32.44       29.96      2.17 o 
  -5   4   9        1.67       -0.57      0.80 o 
  -4   4   9        1.56        1.00      0.81 o 
  -3   4   9        0.73        2.21      1.06 o 
  -2   4   9        0.43        0.11      0.82 o 
  -1   4   9        0.53       -0.35      1.27 o 
   0   4   9        0.06        1.12      0.87 o 
   1   4   9       28.24       26.45      2.17 o 
   2   4   9       57.14       65.79      3.10 o 
   3   4   9       34.91       40.07      4.65 o 
   4   4   9        9.08        8.44      2.00 o 
  -5   5   9        0.74        0.07      1.01 o 
  -4   5   9       20.42       28.97      2.57 o 
  -3   5   9        5.01        3.77      1.57 o 
  -2   5   9        4.16        0.82      1.99 o 
  -1   5   9        0.01       -0.53      1.10 o 
   0   5   9       15.72       22.27      4.65 o 
   1   5   9       54.84       58.68      3.21 o 
   2   5   9       32.67       37.32      2.73 o 
  -8   0  10        0.87       -0.45      1.82 o 
  -7   0  10       20.95       22.72      4.20 o 
  -6   0  10       53.20       62.83      5.51 o 
  -5   0  10      371.07      379.04     13.11 o 
  -4   0  10      198.73      199.94      5.46 o 
  -3   0  10      804.89      793.69      9.84 o 
  -2   0  10      201.24      213.28      4.33 o 
  -1   0  10       12.69       17.65      2.07 o 
   0   0  10        1.08        3.28      1.11 o 
   1   0  10        0.98        2.57      1.51 o 
   2   0  10        6.31        2.07      1.54 o 
   3   0  10        0.22        0.36      1.26 o 
   4   0  10        1.31        0.22      1.54 o 
   5   0  10        2.16        0.92      1.79 o 
  -8   1  10       14.40       19.47      4.52 o 
  -7   1  10       13.40       13.41      3.40 o 
  -6   1  10        1.18        1.52      1.04 o 
  -5   1  10       52.59       55.95      2.73 o 
  -4   1  10       44.18       49.82      3.29 o 
  -3   1  10      250.18      252.09      4.49 o 
  -2   1  10      182.39      182.45      3.53 o 
  -1   1  10        6.99        5.07      0.98 o 
   0   1  10        0.17        0.50      0.60 o 
   1   1  10        2.50        1.20      0.71 o 
   2   1  10       29.15       30.84      2.87 o 
   3   1  10        2.34        2.11      0.99 o 
   4   1  10        4.66        4.63      1.32 o 
   5   1  10        4.97        2.52      1.20 o 
  -8   2  10       66.26       68.47      4.88 o 
  -7   2  10        7.00       13.72      1.94 o 
  -6   2  10       20.07       17.98      1.97 o 
  -5   2  10       10.14        4.04      1.24 o 
  -4   2  10        2.21        0.64      1.11 o 
  -3   2  10       80.92       80.58      3.82 o 
  -2   2  10       34.21       34.32      1.80 o 
  -1   2  10        2.76        2.12      0.71 o 
   0   2  10        2.96        3.17      1.05 o 
   1   2  10        2.12        2.74      0.91 o 
   2   2  10        4.60        3.77      1.11 o 
   3   2  10       18.17       15.56      1.75 o 
   4   2  10        8.55        6.03      1.41 o 
   5   2  10        2.59        2.66      1.21 o 
  -7   3  10       15.33       18.03      2.23 o 
  -6   3  10        2.79       -0.65      0.88 o 
  -5   3  10       33.20       24.08      2.67 o 
  -4   3  10       92.40       97.08      5.18 o 
  -3   3  10       10.02       11.20      1.35 o 
  -2   3  10        4.67        2.37      0.98 o 
  -1   3  10        4.71        5.81      1.05 o 
   0   3  10        0.60        0.18      1.22 o 
   1   3  10        4.42        3.54      1.08 o 
   2   3  10        4.08        2.76      1.05 o 
   3   3  10        0.22        1.34      1.05 o 
   4   3  10        1.05        1.36      1.88 o 
  -6   4  10        3.07       -0.61      0.96 o 
  -5   4  10        2.70        0.67      0.93 o 
  -4   4  10       49.46       48.23      3.80 o 
  -3   4  10        6.77        6.42      1.48 o 
  -2   4  10        3.38        2.39      1.19 o 
  -1   4  10        1.21        0.29      1.01 o 
   0   4  10        4.43        6.92      1.87 o 
   1   4  10       19.60       20.63      2.10 o 
   2   4  10        0.45        0.54      1.60 o 
   3   4  10       13.53       14.52      2.02 o 
  -4   5  10        1.08        1.36      1.23 o 
  -3   5  10        2.66        2.35      1.46 o 
  -2   5  10        4.08        3.81      2.20 o 
  -1   5  10        2.09        2.15      2.07 o 
   0   5  10        9.58        6.17      2.03 o 
  -8   1  11        1.89        2.37      1.30 o 
  -7   1  11        0.35       -1.04      1.07 o 
  -6   1  11       48.04       51.67      2.93 o 
  -5   1  11        2.56        0.43      0.91 o 
  -4   1  11       71.86       78.61      3.18 o 
  -3   1  11      137.65      142.49      3.45 o 
  -2   1  11        1.20        1.68      0.67 o 
  -1   1  11        0.14       -0.37      1.28 o 
   0   1  11        9.33        7.07      1.04 o 
   1   1  11        0.33        0.65      0.78 o 
   2   1  11        4.38        3.10      1.01 o 
   3   1  11        0.44        1.18      1.01 o 
   4   1  11        1.05        1.45      1.20 o 
  -7   2  11       28.40       33.24      2.74 o 
  -6   2  11       12.71       10.55      1.86 o 
  -5   2  11        2.68        0.10      0.83 o 
  -4   2  11        2.17        3.48      0.91 o 
  -3   2  11       18.83       18.04      1.53 o 
  -2   2  11        7.62        7.68      1.35 o 
  -1   2  11        0.02        0.55      0.81 o 
   0   2  11        0.04       -0.83      0.63 o 
   1   2  11        1.69        0.58      0.89 o 
   2   2  11        0.21       -0.80      0.76 o 
   3   2  11        0.44        0.29      0.95 o 
   4   2  11        5.19        4.00      1.35 o 
  -6   3  11        7.05        9.46      2.14 o 
  -5   3  11        4.87        8.30      1.77 o 
  -4   3  11        2.60        3.42      1.01 o 
  -3   3  11       29.08       22.29      2.25 o 
  -2   3  11       51.52       48.11      3.46 o 
  -1   3  11       43.64       44.91      2.78 o 
   0   3  11        1.27       -0.02      0.83 o 
   1   3  11        0.01        0.30      0.80 o 
   2   3  11        2.23        0.94      1.04 o 
   3   3  11        0.38        0.50      1.02 o 
  -5   4  11       11.87       11.60      1.91 o 
  -4   4  11       17.70       12.02      1.87 o 
  -3   4  11        2.61       -0.27      1.43 o 
  -2   4  11        7.02       10.12      2.00 o 
  -1   4  11        0.03        0.39      1.37 o 
   0   4  11        0.01       -0.30      1.19 o 
   1   4  11        0.27        1.84      1.28 o 
  -7   0  12       32.15       28.99      4.81 o 
  -6   0  12        1.90        6.13      2.80 o 
  -5   0  12       16.61       14.22      3.61 o 
  -4   0  12       28.44       33.05      4.48 o 
  -3   0  12      155.23      142.76      6.24 o 
  -2   0  12       35.92       40.29      7.05 o 
  -1   0  12      342.11      384.25     12.18 o 
   0   0  12       35.70       38.98      4.25 o 
   1   0  12        8.53        9.09      2.60 o 
   2   0  12        0.78        3.33      1.96 o 
   3   0  12        0.26        2.69      2.13 o 
  -6   1  12        3.67        4.16      3.92 o 
  -5   1  12        4.36        2.82      1.68 o 
  -4   1  12        1.76        3.03      1.40 o 
  -3   1  12       11.33       10.76      2.20 o 
  -2   1  12       26.02       28.84      3.06 o 
  -1   1  12       40.54       43.39      3.31 o 
   0   1  12       38.55       38.77      4.03 o 
   1   1  12        0.00       -0.31      1.18 o 
   2   1  12        0.60        1.07      1.26 o 
   3   1  12        0.22        0.16      1.21 o 
  -6   2  12       63.31       55.84      3.34 o 
  -5   2  12       15.05       23.57      2.30 o 
  -4   2  12        8.04        4.98      1.14 o 
  -3   2  12        4.88        4.09      1.13 o 
  -2   2  12        2.61        2.82      1.06 o 
  -1   2  12       23.57       18.86      1.65 o 
   0   2  12       10.23        8.54      1.46 o 
   1   2  12        0.45       -0.18      0.85 o 
   2   2  12        0.00       -0.67      0.91 o 
  -5   3  12        4.08        3.76      1.83 o 
  -4   3  12        2.69       -0.64      1.03 o 
  -3   3  12       16.52       11.95      1.77 o 
  -2   3  12       36.91       45.45      2.87 o 
  -1   3  12        1.05        0.51      1.21 o 
   0   3  12        2.96        3.36      1.15 o 
   1   3  12        0.57        0.76      0.94 o 
  -5   1  13        0.67        5.66      2.00 o 
  -4   1  13       20.12       20.83      3.00 o 
  -3   1  13        0.10       -0.34      1.18 o 
  -2   1  13       21.46       18.26      4.16 o 
  -1   1  13       30.14       29.19      2.66 o 
   0   1  13        0.02       -0.20      2.21 o 
   1   1  13        3.03        2.11      1.50 o 
  -4   2  13        8.78        7.25      1.55 o 
  -3   2  13        0.59        0.53      0.98 o 
  -2   2  13        0.75       -0.07      1.08 o 
  -1   2  13        3.54        1.90      1.20 o 
   0   2  13        1.61       -0.35      1.45 o 
                                                 
